# Supplementary material for: Rational Design of Amphiphilic Diblock Copolymer/MWCNT Surface Modifiers and Their Application for Direct Electrochemical Sensing of DNA
Source: Polymers (Basel). 2020 Jul 8;12(7):1514. doi: 10.3390/polym12071514 (PMC7407114; doi:10.3390/polym12071514)
Supplement: Supplementary file 1 [file polymers-12-01514-s001.zip]

Archive with 1 entries (1 files):
- polymers-836909_supplementary materials.docx
